# Supplementary material for: The respiratory and fecal microbiota of beef calves from birth to weaning
Source: mSystems. 2024 Jun 20;9(7):e00238-24. doi: 10.1128/msystems.00238-24 (PMC11264934; doi:10.1128/msystems.00238-24)
Supplement: Supplemental tables — Tables S1 and S2. [file msystems.00238-24-s0002.xlsx]

## Sheet: S_Table 1
Suppl. Table 1: The percentage relative abundance of each of the 5 most common phyla designations, including Unclassified ASVs a
Phylum	Calf Nasal	Calf Fecal	Cow Vaginal	Cow Nasal	Cow Fecal
Actinobacteriota	0.222	0.017	0.06	0.213	0.006
Bacteroidota	0.093	0.161	0.144	0.087	0.159
Euryarchaeota	0.007	0.011	0.019	0.009	0.047
Firmicutes	0.251	0.711	0.649	0.286	0.727
Proteobacteria	0.37	0.084	0.049	0.322	0.002
Unclassified	0.048	0.009	0.05	0.065	0.043
Other	0.009	0.007	0.029	0.018	0.016
Total	1	1	1	1	1
aASVs that could not be classified at the phylum level are denoted as “Unclassified”.
ASVs that accounted for less than 1% relative abundance are grouped as "Other".

## Sheet: S_Table 2
Suppl. Table 2: The percentage relative abundance of each of the genus identified on Day 1
Genus	Day 1 Calf_nasal	Day 1 Cow_nasal	Day 1 Cow_Vaginal	Day 1 Cow_Fecal
Sphingomonas	16.2773	13.3483	0.223959	0
Hymenobacter	13.4365	7.20096	0.0291825	0
Massilia	12.799	8.87363	0.238889	0
Rhodococcus	7.46884	6.89104	0.0735218	0
Pseudomonas	3.76263	2.39966	0.0054293	0
Pedobacter	3.27607	2.24988	0.0156092	0
Psychrobacter	3.26293	3.71461	0.0728431	0
Acinetobacter	3.15234	3.66521	0.218756	0
Corynebacterium	2.90486	6.83527	7.76073	0.663967
Sanguibacter	2.71994	1.15481	0.0171928	0
Facklamia	2.38476	2.10368	0.260154	0
Atopostipes	1.87803	1.29543	0.226221	0
Jeotgalicoccus	1.47759	1.3504	0.376658	0
UCG-005	1.29402	0.813429	4.17015	9.8819
Methylobacterium-Methylorubrum	1.19317	0.568046	0.00361953	0
Paeniglutamicibacter	1.15963	0.971574	0.0289563	0
Prevotellaceae UCG-004	1.04043	0.739735	3.24039	5.77555
Chryseobacterium	1.00848	1.05642	0.0180977	0
Aeromicrobium	0.989439	0.706672	0.0689973	0
Streptococcus	0.938902	1.63403	53.1562	0.607125
Methanobrevibacter	0.925305	1.70852	0.793356	8.31168
Carnobacterium	0.876127	0	0.120349	0
Romboutsia	0.754204	0.921382	1.11934	11.9798
Brevundimonas	0.753751	0.666837	0	0
Aureimonas	0.751484	0.54295	0.00339331	0
Mogibacterium	0.729275	0.530601	0.531619	2.44966
Lachnospiraceae NK3A20 group	0.681684	1.31893	0.45855	2.06386
Aerococcus	0.616417	0.774391	1.89098	0
Exiguobacterium	0.59602	0.186029	0	0
Prevotellaceae UCG-003	0.524407	1.04885	1.91315	5.21518
Family XIII AD3011 group	0.522368	0.834542	0.757161	2.31381
Xanthomonas	0.480669	0.516659	0	0
Serinibacter	0.458007	0.326646	0	0
Devosia	0.411095	0.524228	0.0463753	0
Rikenellaceae RC9 gut group	0.410869	0.559681	1.43967	3.92575
Dietzia	0.399538	2.29609	0.359691	0
Monoglobus	0.378462	0.373652	1.34013	4.59556
Alistipes	0.370756	0.432209	1.56952	1.87015
Ruminococcus	0.345148	0.44894	0.240473	3.99146
Klenkia	0.338349	0.107554	0	0
Flavobacterium	0.329738	0.734954	0.167856	0
Christensenellaceae R-7 group	0.314101	0.808649	0.849233	4.90618
Phascolarctobacterium	0.299597	0.184037	1.10577	2.15396
Thermoactinomyces	0.291438	0.507497	0.107907	3.52019
Kineococcus	0.290985	0.211523	0	0
Turicibacter	0.281693	0.466069	0.410817	3.6492
Stenotrophomonas	0.272855	0.669227	0	0
Brachybacterium	0.26243	0.58876	0.0551979	0
dgA-11 gut group	0.250193	0.0888319	0.622107	1.41824
Rothia	0.243621	0.599516	0.0432082	0
Staphylococcus	0.170874	0.708663	0.306982	0
Dorea	0.154557	0.12548	0.535012	1.81492
[Eubacterium] brachy group	0.145492	0.150576	0.228257	1.57828
Clostridium sensu stricto 1	0.145266	0.365685	0.176226	2.36359
Mailhella	0.136428	0.025096	0.685901	0.238657
Moraxella	0.127363	0.0812632	0.00135732	0
Georgenia	0.12487	0.340589	0	0
Lachnospiraceae UCG-010	0.124416	0.173282	0.462622	0.904841
UCG-009	0.111499	0.0386399	0.384802	1.62041
Williamsia	0.100621	0.0589557	0	0
Alysiella	0.0985813	0.101579	0	0
NK4A214 group	0.0963151	0.499928	0.344987	1.03747
Akkermansia	0.0926891	0	0.52076	0.396082
Desemzia	0.089743	0.176867	0.0110848	0
Bacteroides	0.0892898	0.0199175	0.402447	0.577696
Sporosarcina	0.0852105	0.107953	0	0
[Eubacterium] oxidoreducens group	0.0765988	0.0462085	0.200432	0.609947
Saccharomonospora	0.0747858	0.252553	0.0551979	0.0544235
UCG-002	0.0675339	0.00796698	0.28436	0.754068
Lactobacillus	0.065041	0.0386399	0.142972	0.267885
Nocardioides	0.0591488	0.236619	0.0402673	0
Caryophanon	0.0568826	0.201963	0.0147044	0
Oceanobacillus	0.0555228	0.159738	0	0.282398
Blastococcus	0.0552962	0.468857	0.0359691	0
Cellulosilyticum	0.0523501	0.109148	0.0445655	0.444862
[Eubacterium] hallii group	0.0462312	0.0665243	0.0275989	0.0227773
RumEn M2	0.0448715	0	0.0898097	0.00665176
Methanocorpusculum	0.0435118	0.0135439	0.309018	0.175768
Luteimonas	0.0423786	0.639749	0.0187763	0
Methanosphaera	0.0405657	0.0266894	0.0400411	0.394067
Lachnospiraceae NC2004 group	0.0401124	0.0266894	0.264	1.21727
Brevibacterium	0.0398858	0.017129	0	0
p-1088-a5 gut group	0.0396592	0.0207142	0.43819	0.601682
Tyzzerella	0.0394325	0.0370465	0.127589	0.380965
Campylobacter	0.0308208	0	0.101121	0.000604706
Acetitomaculum	0.0303676	0.260919	0.0832493	0.689365
Alloprevotella	0.0287812	0.0187224	0.174642	0.00604706
Coprococcus	0.0258351	0.273666	0.277347	0.351536
Victivallis	0.0244754	0	0.154961	0.0118925
Cellulomonas	0.0222091	0.816218	0.124421	0
Prevotella	0.0217559	0.0892302	0.0377789	0.0243898
[Eubacterium] nodatum group	0.021076	0.0605491	0.111979	0.574269
Lachnospiraceae FCS020 group	0.0206228	0.305932	0.136864	0.634941
Bacillus	0.0201695	0.144202	0	0.370685
Ornithinimicrobium	0.0197163	0.121497	0	0
DNF00809	0.0194896	0	0	0.0243898
Novibacillus	0.0181299	0.0219092	0.00497686	0.0683318
Marmoricola	0.0179033	0.0135439	0.0119897	0
Lachnospiraceae FE2018 group	0.0149572	0.0187224	0.013347	0.0459576
Anaerovorax	0.0147305	0.00318679	0.0773675	0.0951404
[Eubacterium] ventriosum group	0.0140507	0	0.0667351	0.0860698
Iamia	0.0140507	0.00358514	0.0316709	0
Lachnospiraceae UCG-001	0.0135974	0	0.0640205	0.111871
Virgibacillus	0.0135974	0.0406316	0	0.138074
Bergeriella	0.0129176	0	0.0423033	0
Defluviitaleaceae UCG-011	0.0117844	0.0155356	0.0592698	0.117514
Falsirhodobacter	0.0117844	0	0	0
[Ruminococcus] gauvreauii group	0.0108779	0	0.0137995	0.0505937
Bifidobacterium	0.0101981	0	0.0106324	0
Candidatus Soleaferrea	0.00997145	0.00756864	0.0592698	0.0651067
Pygmaiobacter	0.00997145	0	0.00904883	0
Rheinheimera	0.00997145	0	0.0875474	0
Weissella	0.00974482	0.00637359	0	0
Mannheimia	0.00725196	0	4.69476	0
Frisingicoccus	0.00679871	0	0.00859639	0.0655098
Tepidimicrobium	0.00679871	0	0	0.0129004
Faecalitalea	0.00521235	0.00956038	0.0248843	0.0376933
Ruminiclostridium	0.00521235	0	0	0.0247929
Prevotellaceae UCG-001	0.00498572	0	0.0280514	0.0967529
Altererythrobacter	0.0047591	0.0880352	0	0
Candidatus Nitrocosmicus	0.0047591	0.204353	0	0
Atopobium	0.00407923	0	0	0.0032251
Blastocatella	0.00407923	0	0.0042982	0
Gemella	0.0038526	0	0	0
Lachnoclostridium	0.00362598	0	0	0
Anaerofustis	0.00294611	0	0	0
Thermobacillus	0.00294611	0.0824583	0	0.122352
Succiniclasticum	0.00271949	0	0	0
Selenomonas	0.00249286	0.0215109	0	0.0727663
Parasutterella	0.00203961	0.0697111	0.0416246	0.00463608
Rhabdanaerobium	0.00203961	0.0290795	0.0260154	0.0983655
Saccharofermentans	0.00135974	0	0.0341593	0.0626878
Actinomyces	0	0	0	0
Alkalibacterium	0	0.0553705	0.0237532	0
Alloiococcus	0	0.0127472	0.14727	0
Anaerofilum	0	0	0	0
Anaerosporobacter	0	0.0446151	0.00520308	0.0352745
Bergeyella	0	0	0	0
Bibersteinia	0	0.446151	0	0
Blautia	0	0	0	0
Butyricicoccus	0	0	0	0
Butyricimonas	0	0	0	0
Butyrivibrio	0	0	0	0
Caldicoprobacter	0	0	0	0
Candidatus Methanomethylophilus	0	0	0	0
Caviibacter	0	0	0	0
Clostridium sensu stricto 2	0	0	0	0
Colidextribacter	0	0	0	0.0292274
Collinsella	0	0	0	0
Eisenbergiella	0	0	0.00475064	0
Erysipelatoclostridium	0	0	0	0
Erysipelotrichaceae UCG-009	0	0.0314696	0.00565552	0
Eubacterium	0	0	0.00791773	0.00846588
Faecalibacterium	0	0	0	0
Family XIII UCG-001	0	0	0.00475064	0.00302353
Fibrobacter	0	0	0	0
Flaviflexus	0	0	0.0420771	0
Flavonifractor	0	0	0	0
Fournierella	0	0	0	0
Fusobacterium	0	0.0936121	0	0
Gallibacterium	0	0	0.264452	0
Gracilibacillus	0	0	0	0.00685333
Halocella	0	0	0	0.00141098
Howardella	0	0	0	0
Ignavigranum	0	0	0	0
Intestinimonas	0	0	0	0.155813
Kroppenstedtia	0	0.0223076	0	0.0185443
Lachnospiraceae AC2044 group	0	0.00836533	0.202468	0.258209
Lachnospiraceae NK4A136 group	0	0	0.0452442	0.14392
Lachnospiraceae UCG-006	0	0	0	0
Lachnospiraceae XPB1014 group	0	0	0.0208123	0
Macrococcus	0	0.0856451	0.00339331	0
Marvinbryantia	0	0.0163323	0.00633418	0.113282
Moryella	0	0	0	0.00564392
Mycoplasma	0	0.591947	0	0
Negativibacillus	0	0	0	0
Neisseria	0	0	0	0
Nocardiopsis	0	0.0493953	0	0
Odoribacter	0	0	0.048185	0.0487796
Olsenella	0	0.00995873	0	0
Parabacteroides	0	0	0.00158355	0.0104816
Parvimonas	0	0	0	0
Pasteurella	0	3.5959	0	0
Peptostreptococcus	0	0	0	0
PMMR1	0	0.261715	0.0101799	0
Porphyromonas	0	0	0	0
Pseudoflavonifractor	0	0	0	0
Ralstonia	0	0	0	0
Saccharopolyspora	0	0.0529804	0.00180977	0.00584549
Subdoligranulum	0	0	0	0
Sutterella	0	0	0	0
Syntrophococcus	0	0	0.0054293	0.00544235
Treponema	0	0	0.036874	0.0433373
Trueperella	0	0	0.0913932	0
UCG-008	0	0	0	0
Ureaplasma	0	0	0.058365	0
Veillonella	0	0	0	0
